# Supplementary material for: Mechanical loading modulates phosphate related genes in rat bone
Source: PLoS One. 2023 Mar 7;18(3):e0282678. doi: 10.1371/journal.pone.0282678 (PMC9990935; doi:10.1371/journal.pone.0282678)
Supplement: S1 File — Percentage of FGF23 positive area in bone and vessels after single load or repeated load. (XLSX) [file pone.0282678.s001.xlsx]

## Sheet: Blad1
FGF23 immunohistochemistry
Single Loading
percentage positive total area				percentage positive bone area				percentage positive bloodvessel ares
	control	load			control	load			control	load
rat 1	0.219015	0.395003		rat 1	0.145618	0.173431		rat 1	1.70632	5.22594
rat 2	0.380802	0.104942		rat 2	0.314588	0.0653735		rat 2	2.0236	1.47638
rat 3	0.432681	0.344279		rat 3	0.270214	0.161516		rat 3	4.20561	3.6667
rat 4	0.169381	0.223772		rat 4	0.110137	0.131986		rat 4	1.27139	1.91634
rat 5	0.396147	0.125951		rat 5	0.164956	0.0307776		rat 5	4.08854	1.92772
Average	0.319605	0.238789		Average	0.201103	0.112617		Average	2.65909	2.84261
SD	0.117341	0.128845		SD	0.0870563	0.0620369		SD	1.38495	1.57488
Repeated Loading
percentage positive total area				percentage positive bone area				percentage positive bloodvessel ares
	control	load			control	load			control	load
rat 1	0.0624082	0.0529038			0.048375	0.0237913			0.473763	1.28981
rat 2	0.0151285	0.0527321			0.0107404	0.0342358			0.178023	0.610935
rat 3	0.0265788	0.0480205			0.0173504	0.0437635			0.652925	0.267502
rat 4	0.0335763	0.033795			0.0163509	0.0185047			0.901265	0.670251
rat 5	0.0328477	0.0267295			0.0128705	0.0260905			0.934201	0.05226
rat 6	0.0157329	0.0284177			0.0101541	0.0163263			0.299702	0.531002
rat 7	0.0060462	0.0310455			0.00395692	0.0169325			0.0774377	0.795613
rat 8	0.0266484	0.022847			0.0167432	0.0105086			0.350923	0.479243
rat 9	0.0205059	0.0389943			0.0154832	0.0171868			0.163983	1.31766
Average	0.0266081	0.0372761		Average	0.0168916	0.0230378		Average	0.448025	0.668253
SD	0.0161215	0.0114583		SD	0.012552	0.0103617		SD	0.317566	0.421631
