# Supplementary material for: Mechanical loading modulates phosphate related genes in rat bone
Source: PLoS One. 2023 Mar 7;18(3):e0282678. doi: 10.1371/journal.pone.0282678 (PMC9990935; doi:10.1371/journal.pone.0282678)
Supplement: S2 File — Normalized expression of measured genes in the left and right tibias at the timepoints. (XLSX) [file pone.0282678.s002.xlsx]

## Sheet: Mepe 1
Normalized expression MEPE
t = 0	left	right	right/left		t = 4	left	right	right/left		t = 5	left	right	right/left
rat E3	24.25	16.95	0.698969		Rat H2	19.6983	23.4254	1.18921		rat E2	50.8	89.47	1.76122
rat E4	31.27	66.26	2.11896		Rat H6	24.5333	19.2484	0.784584		rat E6	59.71	74.37	1.24552
rat E7	52.59	53.82	1.02339		Rat H7	45.7807	22.1106	0.482968		rat E8	8.88	16	1.8018
rat E12	92.09	28.51	0.309588		Rat H8	24.8183	49.3507	1.98848		rat E9	38.5	120.82	3.13818
rat E17	22.63	10.5	0.463986		Rat H9	14.9285	23.4254	1.56917		rat E10	70.2	70.2	1
rat E19	46.85	38.94	0.831163		Rat H16	23.4254	35.9188	1.53333		rat E11	57.68	116.7	2.02323
rat E22	16.56	31.27	1.88829		Rat H18	43.7133	58.3502	1.33484		rat E14	28.18	88.44	3.1384
rat E23	39.85	119.43	2.99699		Rat H22	45.2548	51.3871	1.1355		rat E21	37.19	38.05	1.02312
rat E27	24.53	37.62	1.53363		Rat H23	30.204	25.6935	0.850667		rat E25	8.88	67.03	7.54842
					Rat H26	9.40438	42.2243	4.48985		rat E28	59.03	163.14	2.76368
Gem	38.9578	44.8111	1.31833		Gem	28.1761	35.1134	1.53586		Gem	41.905	84.422	2.54436
SD	23.2481	32.7833	0.886391		SD	12.884	14.3039	1.12523		SD	21.4537	42.2197	1.93266
t = 6	left	right	right/left		t = 7	left	right	right/left		t = 8	left	right	right/left
rat E1	13.3	94.79	7.12707		Rat H1	48.5029	30.5549	0.629961		Rat H4	26.5996	101.594	3.81937
rat E5	30.55	23.97	0.784615		Rat H3	73.5167	33.5134	0.455861		Rat H10	29.1751	31.2691	1.07177
rat E13	37.62	82.52	2.19351		Rat H5	11.1838	34.2968	3.06666		Rat H12	73.5167	67.0268	0.911722
rat E15	93.7	80.63	0.860512		Rat H11	54.4427	59.0282	1.08423		Rat H13	46.3126	119.428	2.57874
rat E16	91.56	87.43	0.954893		Rat H14	20.1587	45.7807	2.27101		Rat H19	11.7127	60.408	5.15748
rat E18	38.94	71.01	1.82357		Rat H15	59.7141	60.408	1.01162		Rat H21	120.816	97.0059	0.802923
rat E20	30.55	241.63	7.90933		Rat H17	71.8376	132.514	1.84463		Rat H24	71.0124	108.885	1.53333
rat E24	40.79	68.59	1.68154		Rat H20	73.5167	83.4785	1.1355		Rat H25	33.5134	90.5097	2.7007
rat E26	34.7	38.05	1.09654		Rat H28	37.6175	103.968	2.76383		Rat H27	40.3175	138.781	3.44221
rat E29	30.91	68.59	2.21902		Rat H30	28.84	80.6349	2.79594		Rat H29	22.3675	94.7902	4.23785
Gem	44.262	85.721	2.66506		Gem	47.9331	66.4178	1.70592		Gem	47.5343	90.9698	2.62561
SD	26.6043	58.9897	2.61801		SD	22.7421	33.6471	0.966767		SD	32.5551	31.006	1.52667

## Sheet: DMP-1
Normalized expression DMP-1
T = 0	left	right	right/left		T = 4	left	right	right/left		T = 5	left	right	right/left
Rat E3	160.341	132.514	0.82645		Rat H2	115.36	174.853	1.51572		Rat E2	220.301	258.975	1.17555
Rat E4	85.4298	282.414	3.3058		Rat H6	112.725	71.8376	0.63728		Rat E6	236.113	225.45	0.954842
Rat E7	176.885	110.151	0.622725		Rat H7	153.987	90.5097	0.587774		Rat E8	41.7393	48.5029	1.16205
Rat E12	116.7	137.187	1.17555		Rat H8	166.957	261.984	1.56917		Rat E9	118.056	233.401	1.97703
Rat E17	39.3966	20.1587	0.511687		Rat H9	36.3361	100.427	2.76383		Rat E10	78.7932	145.345	1.84463
Rat E19	92.6252	65.4959	0.707107		Rat H16	94.7902	134.054	1.41421		Rat E11	97.0059	268.107	2.76383
Rat E22	38.0546	86.4224	2.27101		Rat H18	145.345	241.632	1.66248		Rat E14	196.266	523.967	2.66968
Rat E23	100.427	253.06	2.51984		Rat H22	172.845	115.36	0.66742		Rat E21	152.219	116.7	0.766664
Rat E27	105.176	110.151	1.04729		Rat H23	64	68.5935	1.07177		Rat E25	11.7127	268.107	22.8903
Rat E30	53.8174	38.0546	0.707107		Rat H26	38.4968	185.25	4.8121		Rat E28	196.266	456.14	2.32409
Gem	96.8853	123.561	1.36946		Gem	110.084	144.45	1.67017		Gem	134.847	254.47	3.85287
SD	46.7508	85.2342	0.971405		SD	50.8813	68.8607	1.28104		SD	77.5246	144.641	6.72666
T = 6	left	right	right/left		T = 7	left	right	right/left		T = 8	left	right	right/left
Rat E1	63.2649	233.401	3.68926		Rat H1	126.53	178.94	1.41421		Rat H4	46.3126	215.269	4.64818
Rat E5	110.151	28.84	0.261824		Rat H3	119.428	72.6723	0.608502		Rat H10	106.398	256	2.40605
Rat E13	108.885	111.43	1.02337		Rat H5	46.8507	87.4266	1.86607		Rat H12	101.594	132.514	1.30435
Rat E15	297.484	370.501	1.24545		Rat H11	166.957	138.781	0.831238		Rat H13	153.987	212.797	1.38191
Rat E16	337.794	349.706	1.03526		Rat H14	44.2212	126.53	2.86129		Rat H19	47.3951	155.776	3.28676
Rat E18	73.5167	194.012	2.63902		Rat H15	333.914	406.375	1.217		Rat H21	318.835	326.288	1.02337
Rat E20	87.4266	494.559	5.65685		Rat H17	166.957	345.69	2.07053		Rat H24	147.033	290.689	1.97703
Rat E24	187.403	294.067	1.56917		Rat H20	155.776	122.22	0.784584		Rat H25	143.675	623.106	4.33691
Rat E26	147.033	203.187	1.38191		Rat H28	50.7968	222.861	4.3873		Rat H27	198.547	630.346	3.1748
Rat E29	78.7932	284.05	3.605		Rat H30	38.0546	148.742	3.90864		Rat H29	32.3718	265.028	8.18699
Gem	149.175	256.375	2.05579		Gem	124.949	185.024	1.99494		Gem	129.615	310.781	3.17264
SD	96.6413	133.617	1.68261		SD	90.5812	110.175	1.32675		SD	85.7197	176.363	2.16084

## Sheet: FGF23
Normalized expression FGF23
T = 0	left	right	right/left		T = 4	left	right	right/left		T = 5	left	right	right/left
Rat E3	0.0839108	0.0894154	1.0656		Rat H2	0.0228763	0.0218433	0.954842		Rat E2	0.152125	0.0354845	0.233258
Rat E4	0.0294961	0.0352801	1.1961		Rat H6	0.032352	0.00712283	0.220166		Rat E6	0.0380314	0.0228763	0.601513
Rat E7	0.0531667	0.040761	0.766664		Rat H7	0.0496063	0.0142457	0.287175		Rat E8	0.017337	0.00712283	0.410845
Rat E12	0.0734717	0.0136024	0.185137		Rat H8	0.0380314	0.0210992	0.554785		Rat E9	0.03983	0.0129881	0.326088
Rat E17	0.0284913	0.00939863	0.329877		Rat H9	0.0194602	0.016176	0.831238		Rat E10	0.0126914	0.0125457	0.988514
Rat E19	0.0291573	0.0375945	1.28937		Rat H16	0.0291573	0.0136024	0.466516		Rat E11	0.0242366	0.0319804	1.31951
Rat E22	0.00887113	0.0537845	6.06287		Rat H18	0.0834275	0.0537845	0.644685		Rat E14	0.0576448	0.0358968	0.622725
Rat E23	0.019915	0.0194602	0.97716		Rat H22	0.0152681	0.00464534	0.304251		Rat E21	0.023411	0.00728932	0.311362
Rat E27	0.095833	0.0873731	0.911722		Rat H23	0.0142457	0.0126914	0.890899		Rat E25	0.0308911	0.0220971	0.715323
Rat E30	0.0250913	0.0354845	1.41421		Rat H26	0.0259762	0.0272047	1.04729		Rat E28	0.014748	0.0248031	1.68179
Gem	0.0447404	0.0422154	1.41987		Gem	0.0330401	0.0192415	0.620185		Gem	0.0410947	0.0213084	0.721093
SD	0.0299435	0.0277513	1.67808		SD	0.0207109	0.0138877	0.300271		SD	0.0413374	0.0109886	0.475478
T = 6	left	right	right/left		T = 7	left	right	right/left		T = 8	left	right	right/left
Rat E1	0.0144112	0.0220971	1.53333		Rat H1	0.023411	0.00876923	0.374577		Rat H4	0.00818199	0.0275208	3.36359
Rat E5	0.0389203	0.00497875	0.127922		Rat H3	0.122145	0.00737402	0.060371		Rat H10	0.0342758	0.0107962	0.31498
Rat E13	0.0484733	0.0124016	0.255843		Rat H5	0.0228763	0.00497875	0.217638		Rat H12	0.106333	0.0281641	0.264866
Rat E15	0.032352	0.00552427	0.170755		Rat H11	0.018157	0.0111769	0.615572		Rat H13	0.0805856	0.0145786	0.180909
Rat E16	0.0824692	0.0256778	0.311362		Rat H14	0.0298388	0.00612956	0.205423		Rat H19	0.0152681	0.00772277	0.50581
Rat E18	0.0281641	0.0171379	0.608502		Rat H15	0.129408	0.0265833	0.205423		Rat H21	0.107569	0.0245183	0.227931
Rat E20	0.0301855	0.026278	0.870551		Rat H17	0.0853775	0.0358968	0.420448		Rat H24	0.0441942	0.016176	0.366021
Rat E24	0.100365	0.0215924	0.215138		Rat H20	0.0389203	0.0113068	0.290511		Rat H25	0.127922	0.0268922	0.210224
Rat E26	0.0734717	0.0210992	0.287175		Rat H28	0.0179484	0.0284913	1.5874		Rat H27	0.0824692	0.0220971	0.267943
Rat E29	0.0544094	0.00827706	0.152125		Rat H30	0.0125457	0.00627284	0.5		Rat H29	0.00907848	0.0158066	1.7411
Gem	0.0503222	0.0165064	0.45327		Gem	0.0500628	0.014698	0.447736		Gem	0.0615877	0.0194273	0.744337
SD	0.0273512	0.00813962	0.445285		SD	0.044942	0.0112174	0.432176		SD	0.0448664	0.00737329	1.03089

## Sheet: PHEX
Normalized expression PHEX
T = 0	left	right	right/left		T = 4	left	right	right/left		T = 5	left	right	right/left
Rat E3	1.51572	2.02324	1.33484		Rat H2	1.46409	1.28937	0.880666		Rat E2	3.81937	3.13834	0.82169
Rat E4	2.40605	7.21	2.99661		Rat H6	1.88775	1.7411	0.922316		Rat E6	2.76383	1.95432	0.707107
Rat E7	2.89454	1.49831	0.517632		Rat H7	4.64818	1.70133	0.366021		Rat E8	0.965936	1.36604	1.41421
Rat E12	3.21169	1.39797	0.435275		Rat H8	2.14355	1.6245	0.757858		Rat E9	2.46229	2.07053	0.840896
Rat E17	1.51572	1.30435	0.860551		Rat H9	1.33484	1.5874	1.18921		Rat E10	3.64689	9.29636	2.54912
Rat E19	2.21914	1.95432	0.880666		Rat H16	2.66968	1.93187	0.723635		Rat E11	3.90864	3.40267	0.870551
Rat E22	1.1355	2.40605	2.11893		Rat H18	3.95406	2.79594	0.707107		Rat E14	3.68926	3.95406	1.07177
Rat E23	3.81937	11.8488	3.10229		Rat H22	5.33936	4.3873	0.82169		Rat E21	4.75683	5.92439	1.24545
Rat E27	1.70133	4.14106	2.43401		Rat H23	3.64689	2.14355	0.587774		Rat E25	1.7211	2.7007	1.56917
Rat E30	1.35035	2.6087	1.93187		Rat H26	1.17555	3.06666	2.6087		Rat E28	4.54202	2.27101	0.5
Gem	2.17694	3.63928	1.66127		Gem	2.82639	2.2269	0.956498		Gem	3.22762	3.60784	1.159
SD	0.894798	3.39101	0.994848		SD	1.48161	0.940055	0.619097		SD	1.22268	2.37677	0.588553
T = 6	left	right	right/left		T = 7	left	right	right/left		T = 8	left	right	right/left
Rat E1	3.10229	4.0935	1.31951		Rat H1	3.13834	1.82344	0.581023		Rat H4	1.5874	2.6087	1.64338
Rat E5	4.2624	2.86129	0.671286		Rat H3	12.1257	2.89454	0.23871		Rat H10	3.95406	1.02337	0.258816
Rat E13	2.27101	1.7411	0.766664		Rat H5	0.880666	0.690956	0.784584		Rat H12	2.82843	1.39797	0.494257
Rat E15	4.92458	2.86129	0.581023		Rat H11	2.27101	4.75683	2.09459		Rat H13	2.3511	3.44221	1.46409
Rat E16	8.09296	3.13834	0.387786		Rat H14	2.46229	1.82344	0.740549		Rat H19	1.27456	6.6499	5.21741
Rat E18	1.93187	1.97703	1.02337		Rat H15	5.72258	2.73208	0.477421		Rat H21	6.6499	2.09459	0.31498
Rat E20	1.64338	5.15748	3.13834		Rat H17	5.59188	5.65685	1.01162		Rat H24	6.42338	10.8028	1.68179
Rat E24	3.21169	1.18921	0.370274		Rat H20	3.52266	3.81937	1.08423		Rat H25	2.89454	5.03968	1.7411
Rat E26	2.19365	2.89454	1.31951		Rat H28	2.9622	3.03143	1.02337		Rat H27	4.14106	2.27101	0.548412
Rat E29	6.02795	4.59479	0.762249		Rat H30	3.36359	4.0935	1.217		Rat H29	1.82344	2.79594	1.53333
Gem	3.76618	3.05086	1.0642		Gem	4.20409	3.13224	0.92531		Gem	3.39279	3.81262	1.48976
SD	2.07504	1.26258	0.855096		SD	3.13845	1.49152	0.509806		SD	1.90115	2.981	1.44507

## Sheet: CYP27B1
Normalized expression CYP 27B1
T = 0	left	right	right/left		T = 4	left	right	right/left		T = 5	left	right	right/left
Rat E3	0.0226136	0.0308911	1.36604		Rat H2	0.0187973	0.0384733	2.04675		Rat E2	0.0145786	0.129408	8.87656
Rat E4	0.0371627	0.102711	2.76383		Rat H6	0.0291573	0.0352801	1.20999		Rat E6	0.0259762	0.205423	7.90811
Rat E7	0.0363139	0.0556812	1.53333		Rat H7	0.0424429	0.0334929	0.789129		Rat E8	0.0402928	0.0253829	0.629961
Rat E12	0.0298388	0.0441942	1.4811		Rat H8	0.0639609	0.120742	1.88775		Rat E9	0.0431848	0.0769465	1.7818
Rat E17	0.018157	0.00759009	0.418027		Rat H9	0.0278406	0.116629	4.18918		Rat E10	0.0701539	0.0734717	1.04729
Rat E19	0.0669858	0.0760627	1.1355		Rat H16	0.0158066	0.098073	6.20458		Rat E11	0.0773923	0.0617821	0.798298
Rat E22	0.0118415	0.0248031	2.09459		Rat H18	0.0301855	0.0569827	1.88775		Rat E14	0.0550416	0.187288	3.40267
Rat E23	0.0468221	0.052556	1.12246		Rat H22	0.0610725	0.0371627	0.608502		Rat E21	0.0519524	0.0805856	1.55114
Rat E27	0.0265833	0.0272047	1.02337		Rat H23	0.0152681	0.0375945	2.46229		Rat E25	0.0281641	0.0501827	1.7818
Rat E30	0.0677642	0.198425	2.92817		Rat H26	0.0206173	0.03983	1.93187		Rat E28	0.0531667	0.112656	2.11893
Gem	0.0364083	0.062012	1.58664		Gem	0.0325149	0.061426	2.32178		Gem	0.0459903	0.100313	2.98966
SD	0.0191306	0.0552124	0.789377		SD	0.0177884	0.0358116	1.6901		SD	0.019676	0.0585752	2.96096
T = 6	left	right	right/left		T = 7	left	right	right/left		T = 8	left	right	right/left
Rat E1	0.0693481	0.119355	1.7211		Rat H1	0.0213444	0.052556	2.46229		Rat H4	0.0139203	0.0350769	2.51984
Rat E5	0.0617821	0.0236831	0.383332		Rat H3	0.0196863	0.0350769	1.7818		Rat H10	0.03125	0.0589921	1.88775
Rat E13	0.040761	0.0417137	1.02337		Rat H5	0.00704102	0.0144112	2.04675		Rat H12	0.0159902	0.0436866	2.73208
Rat E15	0.0544094	0.107569	1.97703		Rat H11	0.0183679	0.0281641	1.53333		Rat H13	0.0327279	0.0248031	0.757858
Rat E16	0.0834275	0.117984	1.41421		Rat H14	0.0253829	0.052556	2.07053		Rat H19	0.0231421	0.032352	1.39797
Rat E18	0.120742	0.141938	1.17555		Rat H15	0.0883883	0.117984	1.33484		Rat H21		(0,0385)
Rat E20	0.0473661	0.0853775	1.8025		Rat H17	0.0242366	0.0647041	2.66968		Rat H24	0.0436866	0.0531667	1.217
Rat E24	0.0639609	0.120742	1.88775		Rat H20		(0,0408)			Rat H25	0.0550416	0.0743254	1.35035
Rat E26	0.0200304	0.052556	2.62382		Rat H28	0.0113068	0.0677642	5.99323		Rat H27	0.0275208	0.0654559	2.37841
Rat E29	0.070969	0.189465	2.66968		Rat H30	0.0149194	0.0334929	2.24492		Rat H29	0.00856895	0.0760627	8.87656
Gem	0.0632797	0.100038	1.55652		Gem	0.0256304	0.0518566	2.45971		Gem	0.0279832	0.0515468	2.56865
SD	0.0269073	0.0501493	0.646071		SD	0.0242705	0.0303608	1.39109		SD	0.0148075	0.0186686	2.4566

## Sheet: VDR
Normalized expression VDR
T = 0	left	right	right/left		T = 4	left	right	right/left		T = 5	left	right	right/left
Rat E3	2.57874	2.92817	1.1355		Rat H2	2.24492	1.44727	0.644685		Rat E2	3.06666	3.95406	1.28937
Rat E4	2.37841	4.04648	1.70133		Rat H6	2.63902	1.20999	0.458502		Rat E6	3.03143	2.99661	0.988514
Rat E7	3.1748	2.63902	0.831238		Rat H7	2.0586	0.802923	0.390033		Rat E8	2.24492	1.09682	0.48858
Rat E12	3.32495	4.0935	1.23114		Rat H8	4.3873	3.21169	0.732043		Rat E9	3.90864	2.63902	0.675175
Rat E17	0.749154	0.469219	0.626332		Rat H9	0.511687	2.14355	4.18918		Rat E10	4	3.4822	0.870551
Rat E19	2.76383	3.21169	1.16205		Rat H16	2.4909	2.02324	0.812252		Rat E11	3.93128	2.76383	0.703034
Rat E22	1.09682	2.40605	2.19365		Rat H18	2.99661	3.32495	1.10957		Rat E14	4.64818	4.43828	0.954842
Rat E23	2.32409	3.7755	1.6245		Rat H22	3.1748	1.76133	0.554785		Rat E21	4.8121	3.32495	0.690956
Rat E27	1.70133	1.86607	1.09682		Rat H23	1.82344	1.44727	0.793701		Rat E25	0.802923	3.13834	3.90864
Rat E30	1.64338	1.4811	0.90125		Rat H26	2.82843	3.36359	1.18921		Rat E28	4.18918	4.23785	1.01162
Gem	2.17355	2.69168	1.25038		Gem	2.51557	2.07358	1.0874		Gem	3.46353	3.2072	1.15813
SD	0.856205	1.17721	0.467267		SD	1.00331	0.929465	1.1196		SD	1.21844	0.957269	0.992399
T = 6	left	right	right/left		T = 7	left	right	right/left		T = 8	left	right	right/left
Rat E1	3.06666	3.73213	1.217		Rat H1	3.21169	2.37841	0.740549		Rat H4	1.5874	2.46229	1.55114
Rat E5	2.86129	0.757858	0.264866		Rat H3	3.40267	1.95432	0.574349		Rat H10	3.73213	1.49831	0.401461
Rat E13	2.73208	1.68179	0.615572		Rat H5	1.1355	1.16205	1.02337		Rat H12	2.76383	1.68179	0.608502
Rat E15	5.52765	4.04648	0.732043		Rat H11	2.40605	2.73208	1.1355		Rat H13	2.82843	1.95432	0.690956
Rat E16	5.72258	4.23785	0.740549		Rat H14	2.19365	2.79594	1.27456		Rat H19	1.17555	1.46409	1.24545
Rat E18	3.52266	3.86375	1.09682		Rat H15	4.92458	3.13834	0.63728		Rat H21		(2,4623)
Rat E20	3.10229	3.44221	1.10957		Rat H17	4.28709	3.68926	0.860551		Rat H24	2.86129	2.7007	0.943874
Rat E24	3.56359	3.44221	0.965936		Rat H20		(2,1685)			Rat H25	2.43401	4.23785	1.7411
Rat E26	3.2303	3.86375	1.1961		Rat H28	1.55114	2.07053	1.33484		Rat H27	4.43828	3.32495	0.749154
Rat E29	3.56359	3.56359	1		Rat H30	1.23114	1.70133	1.38191		Rat H29	1.31951	2.99661	2.27101
Gem	3.68927	3.26316	0.882051		Gem	2.70484	2.40247	0.99588		Gem	2.57116	2.4801	1.13363
SD	1.06029	1.12727	0.318237		SD	1.34587	0.77481	0.306516		SD	1.09101	0.937362	0.616552

## Sheet:  left tibia's
Normalized expression Left Tibia's
t = 0											t = 6
	Mepe1	DMP-1	FGF23	PHEX	sFRP-4	CYP27B1	VDR					Mepe1	DMP-1	FGF23	PHEX	sFRP-4	CYP27B1	VDR
rat E3	24.25	160.341	0.0839108	1.51572	1.38191	0.0226136	2.57874				rat E1	13.3	63.2649	0.0144112	3.10229	1.7411	0.0693481	3.06666
rat E4	31.27	85.4298	0.0294961	2.40605	1.95432	0.0371627	2.37841				rat E5	30.55	110.151	0.0389203	4.2624	1.94306	0.0617821	2.86129
rat E7	52.59	176.885	0.0531667	2.89454	3.81937	0.0363139	3.1748				rat E13	37.62	108.885	0.0484733	2.27101	2.07053	0.040761	2.73208
rat E12	92.09	116.7	0.0734717	3.21169	1.7211	0.0298388	3.32495				rat E15	93.7	297.484	0.032352	4.92458	3.32495	0.0544094	5.52765
rat E17	22.63	39.3966	0.0284913	1.51572	1.44727	0.018157	0.749154				rat E16	91.56	337.794	0.0824692	8.09296	2.43401	0.0834275	5.72258
rat E19	46.85	92.6252	0.0291573	2.21914	4.14106	0.0669858	2.76383				rat E18	38.94	73.5167	0.0281641	1.93187	2.11893	0.120742	3.52266
rat E22	16.56	38.0546	0.00887113	1.1355	1.88775	0.0118415	1.09682				rat E20	30.55	87.4266	0.0301855	1.64338	1.03526	0.0473661	3.10229
rat E23	39.85	100.427	0.019915	3.81937	2.82843	0.0468221	2.32409				rat E24	40.79	187.403	0.100365	3.21169	1.27456	0.0639609	3.56359
rat E27	24.53	105.176	0.095833	1.70133	1.82344	0.0265833	1.70133				rat E26	34.7	147.033	0.0734717	2.19365	1.23114	0.0200304	3.2303
rat E30		53.8174	0.0250913	1.35035	1.25992	0.0677642	1.64338				rat E29	30.91	78.7932	0.0544094	6.02795	1.73107	0.070969	3.56359
Average	38.9578	96.8853	0.0447404	2.17694	2.22646	0.0364083	2.17355				Average	44.262	149.175	0.0503222	3.76618	1.89046	0.0632797	3.68927
SD	23.2481	46.7508	0.0299435	0.894798	1.02343	0.0191306	0.856205				SD	26.6043	96.6413	0.0273512	2.07504	0.669469	0.0269073	1.06029
t = 4											t = 7
	Mepe1	DMP-1	FGF23	PHEX	sFRP-4	CYP27B1	VDR					Mepe1	DMP-1	FGF23	PHEX	sFRP-4	CYP27B1	VDR
Rat H2	19.6983	115.36	0.0228763	1.46409	2.32409	0.0187973	2.24492				Rat H1	48.5029	126.53	0.023411	3.13834	1.27456	0.0213444	3.21169
Rat H6	24.5333	112.725	0.032352	1.88775	1.49831	0.0291573	2.63902				Rat H3	73.5167	119.428	0.122145	12.1257	1.7818	0.0196863	3.40267
Rat H7	45.7807	153.987	0.0496063	4.64818	1.217	0.0424429	2.0586				Rat H5	11.1838	46.8507	0.0228763	0.880666	0.90125	0.00704102	1.1355
Rat H8	24.8183	166.957	0.0380314	2.14355	1.4811	0.0639609	4.3873				Rat H11	54.4427	166.957	0.018157	2.27101	1.76133	0.0183679	2.40605
Rat H9	14.9285	36.3361	0.0194602	1.33484	0.82169	0.0278406	0.511687				Rat H14	20.1587	44.2212	0.0298388	2.46229	0.933033	0.0253829	2.19365
Rat H16	23.4254	94.7902	0.0291573	2.66968	1.30435	0.0158066	2.4909				Rat H15	59.7141	333.914	0.129408	5.72258	2.21914	0.0883883	4.92458
Rat H18	43.7133	145.345	0.0834275	3.95406	1.84463	0.0301855	2.99661				Rat H17	71.8376	166.957	0.0853775	5.59188	3.21169	0.0242366	4.28709
Rat H22	45.2548	172.845	0.0152681	5.33936	1.97703	0.0610725	3.1748				Rat H20	73.5167	155.776	0.0389203	3.52266	2.37841
Rat H23	30.204	64	0.0142457	3.64689	1.17555	0.0152681	1.82344				Rat H28	37.6175	50.7968	0.0179484	2.9622	1.66248	0.0113068	1.55114
Rat H26	9.40438	38.4968	0.0259762	1.17555	0.723635	0.0206173	2.82843				Rat H30	28.84	38.0546	0.0125457	3.36359	0.840896	0.0149194	1.23114
Average	28.1761	110.084	0.0330401	2.82639	1.43674	0.0325149	2.51557				Average	47.9331	124.949	0.0500628	4.20409	1.69646	0.0256304	2.70484
SD	12.884	50.8813	0.0207109	1.48161	0.502469	0.0177884	1.00331				SD	22.7421	90.5812	0.044942	3.13845	0.758067	0.0242705	1.34587
t = 5											t = 8
	Mepe1	DMP-1	FGF23	PHEX	sFRP-4	CYP27B1	VDR					Mepe1	DMP-1	FGF23	PHEX	sFRP-4	CYP27B1	VDR
rat E2	50.8	220.301	0.152125	3.81937	3.10229	0.0145786	3.06666				Rat H4	26.5996	46.3126	0.00818199	1.5874	1.20303	0.0139203	1.5874
rat E6	59.71	236.113	0.0380314	2.76383	1.25992	0.0259762	3.03143				Rat H10	29.1751	106.398	0.0342758	3.95406	1.39797	0.03125	3.73213
rat E8	8.88	41.7393	0.017337	0.965936	0.943874	0.0402928	2.24492				Rat H12	73.5167	101.594	0.106333	2.82843	1.41421	0.0159902	2.76383
rat E9	38.5	118.056	0.03983	2.46229	1.66248	0.0431848	3.90864				Rat H13	46.3126	153.987	0.0805856	2.3511	2.09459	0.0327279	2.82843
rat E10	70.2	78.7932	0.0126914	3.64689	1.70133	0.0701539	4				Rat H19	11.7127	47.3951	0.0152681	1.27456	1.05946	0.0231421	1.17555
rat E11	57.68	97.0059	0.0242366	3.90864	2.40605	0.0773923	3.93128				Rat H21	120.816	318.835	0.107569	6.6499	2.19365
rat E14	28.18	196.266	0.0576448	3.68926	4.23785	0.0550416	4.64818				Rat H24	71.0124	147.033	0.0441942	6.42338	2.86129	0.0436866	2.86129
rat E21	37.19	152.219	0.023411	4.75683	2.79594	0.0519524	4.8121				Rat H25	33.5134	143.675	0.127922	2.89454	2.2974	0.0550416	2.43401
rat E25	8.88	11.7127	0.0308911	1.7211	0.554785	0.0281641	0.802923				Rat H27	40.3175	198.547	0.0824692	4.14106	3.95406	0.0275208	4.43828
rat E28	59.03	196.266	0.014748	4.54202	1.93187	0.0531667	4.18918				Rat H29	22.3675	32.3718	0.00907848	1.82344	0.97716	0.00856895	1.31951
Average	41.905	134.847	0.0410947	3.22762	2.05964	0.0459903	3.46353				Average	47.5343	129.615	0.0615877	3.39279	1.94528	0.0279832	2.57116
SD	21.4537	77.5246	0.0413374	1.22268	1.10279	0.019676	1.21844				SD	32.5551	85.7197	0.0448664	1.90115	0.93907	0.0148075	1.09101

## Sheet: right tibia's
Normalized expression Right tibia's
t = 0											t = 6
	Mepe1	DMP-1	FGF23	PHEX	sFRP-4	CYP27B1	VDR					Mepe1	DMP-1	FGF23	PHEX	sFRP-4	CYP27B1	VDR
rat E3	16.95	132.514	0.0894154	2.02324	3.13834	0.0308911	2.92817				rat E1	94.79	233.401	0.0220971	4.0935	3.24901	0.119355	3.73213
rat E4	66.26	282.414	0.0352801	7.21	1.84463	0.102711	4.04648				rat E5	23.97	28.84	0.00497875	2.86129	0.542113	0.0236831	0.757858
rat E7	53.82	110.151	0.040761	1.49831	1.76133	0.0556812	2.63902				rat E13	82.52	111.43	0.0124016	1.7411	1.55114	0.0417137	1.68179
rat E12	28.51	137.187	0.0136024	1.39797	2.07053	0.0441942	4.0935				rat E15	80.63	370.501	0.00552427	2.86129	2.21914	0.107569	4.04648
rat E17	10.5	20.1587	0.00939863	1.30435	0.622725	0.00759009	0.469219				rat E16	87.43	349.706	0.0256778	3.13834	3.36359	0.117984	4.23785
rat E19	38.94	65.4959	0.0375945	1.95432	2.76383	0.0760627	3.21169				rat E18	71.01	194.012	0.0171379	1.97703	2.86129	0.141938	3.86375
rat E22	31.27	86.4224	0.0537845	2.40605	1.90968	0.0248031	2.40605				rat E20	241.63	494.559	0.026278	5.15748	2.89454	0.0853775	3.44221
rat E23	119.43	253.06	0.0194602	11.8488	1.07177	0.052556	3.7755				rat E24	68.59	294.067	0.0215924	1.18921	1.8025	0.120742	3.44221
rat E27	37.62	110.151	0.0873731	4.14106	1.33484	0.0272047	1.86607				rat E26	38.05	203.187	0.0210992	2.89454	1.38191	0.052556	3.86375
rat E30		38.0546	0.0354845	2.6087	0.965936	0.198425	1.4811				rat E29	68.59	284.05	0.00827706	4.59479	2.7007	0.189465	3.56359
Average	44.8111	123.561	0.0422154	3.63928	1.74836	0.062012	2.69168				Average	85.721	256.375	0.0165064	3.05086	2.25659	0.100038	3.26316
SD	32.7833	85.2342	0.0277513	3.39101	0.789548	0.0552124	1.17721				SD	58.9897	133.617	0.00813962	1.26258	0.918329	0.0501493	1.12727
t = 4											t = 7
	Mepe1	DMP-1	FGF23	PHEX	sFRP-4	CYP27B1	VDR					Mepe1	DMP-1	FGF23	PHEX	sFRP-4	CYP27B1	VDR
Rat H2	23.4254	174.853	0.0218433	1.28937	2.09459	0.0384733	1.44727				Rat H1	30.5549	178.94	0.00876923	1.82344	1.6245	0.052556	2.37841
Rat H6	19.2484	71.8376	0.00712283	1.7411	1.09682	0.0352801	1.20999				Rat H3	33.5134	72.6723	0.00737402	2.89454	1.04729	0.0350769	1.95432
Rat H7	22.1106	90.5097	0.0142457	1.70133	0.535887	0.0334929	0.802923				Rat H5	34.2968	87.4266	0.00497875	0.690956	0.954842	0.0144112	1.16205
Rat H8	49.3507	261.984	0.0210992	1.6245	1.66248	0.120742	3.21169				Rat H11	59.0282	138.781	0.0111769	4.75683	1.76133	0.0281641	2.73208
Rat H9	23.4254	100.427	0.016176	1.5874	2.51984	0.116629	2.14355				Rat H14	45.7807	126.53	0.00612956	1.82344	2.2974	0.052556	2.79594
Rat H16	35.9188	134.054	0.0136024	1.93187	1.49831	0.098073	2.02324				Rat H15	60.408	406.375	0.0265833	2.73208	2.63902	0.117984	3.13834
Rat H18	58.3502	241.632	0.0537845	2.79594	5.33936	0.0569827	3.32495				Rat H17	132.514	345.69	0.0358968	5.65685	2.9622	0.0647041	3.68926
Rat H22	51.3871	115.36	0.00464534	4.3873	0.97716	0.0371627	1.76133				Rat H20	83.4785	122.22	0.0113068	3.81937	0.97716	(0,0408)	(2,1685)
Rat H23	25.6935	68.5935	0.0126914	2.14355	1.17555	0.0375945	1.44727				Rat H28	103.968	222.861	0.0284913	3.03143	2.57874	0.0677642	2.07053
Rat H26	42.2243	185.25	0.0272047	3.06666	0.784584	0.03983	3.36359				Rat H30	80.6349	148.742	0.00627284	4.0935	1.33484	0.0334929	1.70133
Average	35.1134	144.45	0.0192415	2.2269	1.76846	0.061426	2.07358				Average	66.4178	185.024	0.014698	3.13224	1.81773	0.0518566	2.40247
SD	14.3039	68.8607	0.0138877	0.940055	1.39134	0.0358116	0.929465				SD	33.6471	110.175	0.0112174	1.49152	0.753653	0.0303608	0.77481
t = 5											t = 8
	Mepe1	DMP-1	FGF23	PHEX	sFRP-4	CYP27B1	VDR					Mepe1	DMP-1	FGF23	PHEX	sFRP-4	CYP27B1	VDR
rat E2	89.47	258.975	0.0354845	3.13834	2.21914	0.129408	3.95406				Rat H4	101.594	215.269	0.0275208	2.6087	2.32409	0.0350769	2.46229
rat E6	74.37	225.45	0.0228763	1.95432	3.10229	0.205423	2.99661				Rat H10	31.2691	256	0.0107962	1.02337	1.25992	0.0589921	1.49831
rat E8	16	48.5029	0.00712283	1.36604	0.63728	0.0253829	1.09682				Rat H12	67.0268	132.514	0.0281641	1.39797	2.07053	0.0436866	1.68179
rat E9	120.82	233.401	0.0129881	2.07053	1.84463	0.0769465	2.63902				Rat H13	119.428	212.797	0.0145786	3.44221	1.76133	0.0248031	1.95432
rat E10	70.2	145.345	0.0125457	9.29636	1.01162	0.0734717	3.4822				Rat H19	60.408	155.776	0.00772277	6.6499	2.24492	0.032352	1.46409
rat E11	116.7	268.107	0.0319804	3.40267	1.86607	0.0617821	2.76383				Rat H21	97.0059	326.288	0.0245183	2.09459	3.24901	(0,0385)	(2,4623)
rat E14	88.44	523.967	0.0358968	3.95406	2.92817	0.187288	4.43828				Rat H24	108.885	290.689	0.016176	10.8028	1.35035	0.0531667	2.7007
rat E21	38.05	116.7	0.00728932	5.92439	1.66248	0.0805856	3.32495				Rat H25	90.5097	623.106	0.0268922	5.03968	3.90864	0.0743254	4.23785
rat E25	67.03	268.107	0.0220971	2.7007	1.95432	0.0501827	3.13834				Rat H27	138.781	630.346	0.0220971	2.27101	3.06666	0.0654559	3.32495
rat E28	163.14	456.14	0.0248031	2.27101	2.21914	0.112656	4.23785				Rat H29	94.7902	265.028	0.0158066	2.79594	2.16845	0.0760627	2.99661
Average	84.422	254.47	0.0213084	3.60784	1.94451	0.100313	3.2072				Average	90.9698	310.781	0.0194273	3.81262	2.34039	0.0515468	2.4801
SD	42.2197	144.641	0.0109886	2.37677	0.755262	0.0585752	0.957269				SD	31.006	176.363	0.00737329	2.981	0.843743	0.0186686	0.937362

## Sheet: right over left
Right/Left
t = 0											t = 6
	Mepe1	DMP-1	FGF23	PHEX	sFRP-4	CYP27B1	VDR					Mepe1	DMP-1	FGF23	PHEX	sFRP-4	CYP27B1	VDR
rat E3	0.698969	0.82645	1.0656	1.33484	2.27101	1.36604	1.1355				rat E1	7.12707	3.68926	1.53333	1.31951	1.86607	1.7211	1.217
rat E4	2.11896	3.3058	1.1961	2.99661	0.943874	2.76383	1.70133				rat E5	0.784615	0.261824	0.127922	0.671286	0.278999	0.383332	0.264866
rat E7	1.02339	0.622725	0.766664	0.517632	0.461158	1.53333	0.831238				rat E13	2.19351	1.02337	0.255843	0.766664	0.749154	1.02337	0.615572
rat E12	0.309588	1.17555	0.185137	0.435275	1.20303	1.4811	1.23114				rat E15	0.860512	1.24545	0.170755	0.581023	0.66742	1.97703	0.732043
rat E17	0.463986	0.511687	0.329877	0.860551	0.430276	0.418027	0.626332				rat E16	0.954893	1.03526	0.311362	0.387786	1.38191	1.41421	0.740549
rat E19	0.831163	0.707107	1.28937	0.880666	0.66742	1.1355	1.16205				rat E18	1.82357	2.63902	0.608502	1.02337	1.35035	1.17555	1.09682
rat E22	1.88829	2.27101	6.06287	2.11893	1.01162	2.09459	2.19365				rat E20	7.90933	5.65685	0.870551	3.13834	2.79594	1.8025	1.10957
rat E23	2.99699	2.51984	0.97716	3.10229	0.378929	1.12246	1.6245				rat E24	1.68154	1.56917	0.215138	0.370274	1.41421	1.88775	0.965936
rat E27	1.53363	1.04729	0.911722	2.43401	0.732043	1.02337	1.09682				rat E26	1.09654	1.38191	0.287175	1.31951	1.12246	2.62382	1.1961
rat E30		0.707107	1.41421	1.93187	0.766664	2.92817	0.90125				rat E29	2.21902	3.605	0.152125	0.762249	1.56013	2.66968	1
Average	1.31833	1.36946	1.41987	1.66127	0.886602	1.58664	1.25038				Average	2.66506	2.21071	0.45327	1.034	1.31866	1.66783	0.893846
SD	0.886391	0.971405	1.67808	0.994848	0.554667	0.789377	0.467267				SD	2.61801	1.6603	0.445285	0.811827	0.700975	0.703521	0.302347
t = 4											t = 7
	Mepe1	DMP-1	FGF23	PHEX	sFRP-4	CYP27B1	VDR					Mepe1	DMP-1	FGF23	PHEX	sFRP-4	CYP27B1	VDR
Rat H2	1.18921	1.51572	0.954842	0.880666	0.90125	2.04675	0.644685				Rat H1	0.629961	1.41421	0.374577	0.581023	1.27456	2.46229	0.740549
Rat H6	0.784584	0.63728	0.220166	0.922316	0.732043	1.20999	0.458502				Rat H3	0.455861	0.608502	0.060371	0.23871	0.587774	1.7818	0.574349
Rat H7	0.482968	0.587774	0.287175	0.366021	0.440333	0.789129	0.390033				Rat H5	3.06666	1.86607	0.217638	0.784584	1.05946	2.04675	1.02337
Rat H8	1.98848	1.56917	0.554785	0.757858	1.12246	1.88775	0.732043				Rat H11	1.08423	0.831238	0.615572	2.09459	1	1.53333	1.1355
Rat H9	1.56917	2.76383	0.831238	1.18921	3.06666	4.18918	4.18918				Rat H14	2.27101	2.86129	0.205423	0.740549	2.46229	2.07053	1.27456
Rat H16	1.53333	1.41421	0.466516	0.723635	1.1487	6.20458	0.812252				Rat H15	1.01162	1.217	0.205423	0.477421	1.18921	1.33484	0.63728
Rat H18	1.33484	1.66248	0.644685	0.707107	2.89454	1.88775	1.10957				Rat H17	1.84463	2.07053	0.420448	1.01162	0.922316	2.66968	0.860551
Rat H22	1.1355	0.66742	0.304251	0.82169	0.494257	0.608502	0.554785				Rat H20	1.1355	0.784584	0.290511	1.08423	0.410845
Rat H23	0.850667	1.07177	0.890899	0.587774	1	2.46229	0.793701				Rat H28	2.76383	4.3873	1.5874	1.02337	1.55114	5.99323	1.33484
Rat H26	4.48985	4.8121	1.04729	2.6087	1.08423	1.93187	1.18921				Rat H30	2.79594	3.90864	0.5	1.217	1.5874	2.24492	1.38191
Average	1.53586	1.67017	0.620185	0.956498	1.28845	2.32178	1.0874				Average	1.70592	1.99494	0.447736	0.92531	1.2045	2.45971	0.99588
SD	1.12523	1.28104	0.300271	0.619097	0.926348	1.6901	1.1196				SD	0.966767	1.32675	0.432176	0.509806	0.577992	1.39109	0.306516
t = 5											t = 8
	Mepe1	DMP-1	FGF23	PHEX	sFRP-4	CYP27B1	VDR					Mepe1	DMP-1	FGF23	PHEX	sFRP-4	CYP27B1	VDR
rat E2	1.76122	1.17555	0.233258	0.82169	0.715323	8.87656	1.28937				Rat H4	3.81937	4.64818	3.36359	1.64338	1.93187	2.51984	1.55114
rat E6	1.24552	0.954842	0.601513	0.707107	2.46229	7.90811	0.988514				Rat H10	1.07177	2.40605	0.31498	0.258816	0.90125	1.88775	0.401461
rat E8	1.8018	1.16205	0.410845	1.41421	0.675175	0.629961	0.48858				Rat H12	0.911722	1.30435	0.264866	0.494257	1.46409	2.73208	0.608502
rat E9	3.13818	1.97703	0.326088	0.840896	1.10957	1.7818	0.675175				Rat H13	2.57874	1.38191	0.180909	1.46409	0.840896	0.757858	0.690956
rat E10	1	1.84463	0.988514	2.54912	0.594604	1.04729	0.870551				Rat H19	5.15748	3.28676	0.50581	5.21741	2.11893	1.39797	1.24545
rat E11	2.02323	2.76383	1.31951	0.870551	0.775572	0.798298	0.703034				Rat H21	0.802923	1.02337	0.227931	0.31498	1.4811
rat E14	3.1384	2.66968	0.622725	1.07177	0.690956	3.40267	0.954842				Rat H24	1.53333	1.97703	0.366021	1.68179	0.471937	1.217	0.943874
rat E21	1.02312	0.766664	0.311362	1.24545	0.594604	1.55114	0.690956				Rat H25	2.7007	4.33691	0.210224	1.7411	1.70133	1.35035	1.7411
rat E25	7.54842	22.8903	0.715323	1.56917	3.52266	1.7818	3.90864				Rat H27	3.44221	3.1748	0.267943	0.548412	0.775572	2.37841	0.749154
rat E28	2.76368	2.32409	1.68179	0.5	1.1487	2.11893	1.01162				Rat H29	4.23785	8.18699	1.7411	1.53333	2.21914	8.87656	2.27101
Average	2.54436	3.85287	0.721093	1.159	1.22895	2.98966	1.15813				Average	2.62561	3.17264	0.744337	1.48976	1.39061	2.56865	1.13363
SD	1.93266	6.72666	0.475478	0.588553	0.981676	2.96096	0.992399				SD	1.52667	2.16084	1.03089	1.44507	0.613179	2.4566	0.616552
