# Supplementary material for: Mechanical loading modulates phosphate related genes in rat bone
Source: PLoS One. 2023 Mar 7;18(3):e0282678. doi: 10.1371/journal.pone.0282678 (PMC9990935; doi:10.1371/journal.pone.0282678)
Supplement: S3 File — Serum concentrations of FGF23, phosphate and calcium. (XLSX) [file pone.0282678.s003.xlsx]

## Sheet: FGF23
Serum FGF23 (pg/mL)
	Experiment A							Experiment B
	Control	T = 4	T = 5	T = 6	T = 7	T = 8		Control	SingleLoad	Rep. Load
	184	114	113	94.1	125	98.2		153	73.4	149
	121	131	118	107	90.1	101		207	139	140
	103	127	108	129	175	156		132	81.1	194
	150	193	104	102	148	99.7		193	67.8	128
	117	124	116	97.1	65.4	69.4		140	80	127
	197	162	102	154	217	140		261	88	202
	126	203	140	154	69.2	97		202	68.3	169
	125	153	113	161	128	112		161	97.8	127
	126	94.7	70.3	204	92.5	179		143	77.6	139
	136		104	101	77.1	120			92.7
									124
									144
									71.8
									131

## Sheet: Phosphate
Serum Phosphate (mmol/L)
	Experiment A							Experiment B
	Control	T = 4	T = 5	T = 6	T = 7	T = 8		Control	Eenmalig	Herhaald
	5.06	4.2	3.44	3.63		4.84		5.01	4.09	3.98
	3.8	7.13	3.3	4.6	3.69			4.61	2.73	3.67
	4.39	5.34	4.7	5.81	3.94	5.37		3.24	3.23	4.95
	4.02	3.54		3.84	4.26	4.68		4.04	2.91
	4.99	4.64	7.05		4			3.51	4.95
	3.77	5.19	3.89	3.95	3.59	3.53		3.36	3.49	4.49
	4.62		3.64		2.92	4.63		3.45	3.68	4.98
	4.12	5.25	4.28	4.23	3.87	3.79		3.76	3.56	5.08
	4.88	3.89	4.54	4.84	3.57	3.27		3.35	3.32	4.94
	4.96		3.57	4.17	3.72	3.63			4.02
									3.63
									4.28
									4.46
									4.12

## Sheet: calcium
Serum Calcium (mmol/L)
	Experiment A							Experiment B
	Control	T = 4	T = 5	T = 6	T = 7	T = 8		Control	Single Load	Rep. Load
	3.32	3.29	3.23	3.31	3.33	3.56		3.2	2.95	3.18
	3.18	3.29	3.14	3.36	3.34	3.39		3.45	2.61	3.32
	3.34	3.39	3.3	3.31	3.33	3.57		2.99	3.03	3.74
	3.24	3.13	2.89	3.19	3.35	3.47		3.26	3.4	3.02
	3.14	3.44	3.16	3.2	3.24			3.42	3.38	3.56
	3.16	3.27	3.18	3.41	3.13	3.25		3.2	3.01	3.35
	3.15	3.21	3.17	3.09	3.08	3.45		3.43	3.3	3.62
	3.28	3.16	3.57	3.34	3.34	3.3		3.04	3.06	3.37
	3.31	3.26	3.58	3.37	3.25	3.14		3.29	3.53	3.31
	3.53		3.33	3.29	3.14	3.3			3.2
									3.04
									3.45
									3.3
									2.91
